# Supplementary material for: Cross-national time trends in adolescent alcohol use from 2002 to 2014
Source: Eur J Public Health. 2021 Jul 14;31(4):859–66. doi: 10.1093/eurpub/ckab024 (PMC8790077; doi:10.1093/eurpub/ckab024)
Supplement: ckab024_Supplementary_Data [file ckab024_supplementary_data.zip]

Archive with 3 entries (2 files):
- ckab024-suppl_data/
- ckab024-suppl_data/ejph-2020-07-om-0832-File003.docx
- ckab024-suppl_data/updated- Supplementary materials.docx
